# Supplementary material for: Characterization of glucose metabolism in breast cancer to guide clinical therapy
Source: Front Surg. 2022 Sep 19;9:973410. doi: 10.3389/fsurg.2022.973410 (PMC9580338; doi:10.3389/fsurg.2022.973410)
Supplement: Supplementary file 2 [file Table1.xls]

ONTOLOGY	ID	Description	GeneRatio	BgRatio	pvalue	p.adjust	qvalue	geneID	Count
BP	GO:1903532	positive regulation of secretion by cell	4/6	313/18866	1.08611368653908e-06	0.00031442056923592	0.000120626522186182	CACNA1H/SDC1/ATP6AP1/IRS2	4
BP	GO:0051047	positive regulation of secretion	4/6	340/18866	1.5110247904577e-06	0.00031442056923592	0.000120626522186182	CACNA1H/SDC1/ATP6AP1/IRS2	4
BP	GO:0045921	positive regulation of exocytosis	3/6	91/18866	2.14865992644137e-06	0.00031442056923592	0.000120626522186182	CACNA1H/SDC1/ATP6AP1	3
BP	GO:0017157	regulation of exocytosis	3/6	222/18866	3.13212547085835e-05	0.00343750770426704	0.00131878967194036	CACNA1H/SDC1/ATP6AP1	3
BP	GO:0006024	glycosaminoglycan biosynthetic process	2/6	108/18866	0.000479784803567792	0.0397854341432004	0.0152635642318956	CHPF/SDC1	2
BP	GO:0006023	aminoglycan biosynthetic process	2/6	115/18866	0.000543764475761282	0.0397854341432004	0.0152635642318956	CHPF/SDC1	2
BP	GO:0008286	insulin receptor signaling pathway	2/6	143/18866	0.000838896917622389	0.0497375533676426	0.0190816653610426	ATP6AP1/IRS2	2
BP	GO:0030203	glycosaminoglycan metabolic process	2/6	158/18866	0.00102262637594449	0.0497375533676426	0.0190816653610426	CHPF/SDC1	2
BP	GO:0006022	aminoglycan metabolic process	2/6	172/18866	0.00121010251979321	0.0497375533676426	0.0190816653610426	CHPF/SDC1	2
BP	GO:1901136	carbohydrate derivative catabolic process	2/6	195/18866	0.001551372811485	0.0497375533676426	0.0190816653610426	SDC1/NT5E	2
BP	GO:0032869	cellular response to insulin stimulus	2/6	226/18866	0.00207615010870373	0.0497375533676426	0.0190816653610426	ATP6AP1/IRS2	2
BP	GO:0042180	cellular ketone metabolic process	2/6	260/18866	0.00273616534014146	0.0497375533676426	0.0190816653610426	CACNA1H/IRS2	2
BP	GO:0032000	positive regulation of fatty acid beta-oxidation	1/6	10/18866	0.0031765334125442	0.0497375533676426	0.0190816653610426	IRS2	1
BP	GO:0032341	aldosterone metabolic process	1/6	10/18866	0.0031765334125442	0.0497375533676426	0.0190816653610426	CACNA1H	1
BP	GO:0032342	aldosterone biosynthetic process	1/6	10/18866	0.0031765334125442	0.0497375533676426	0.0190816653610426	CACNA1H	1
BP	GO:0034651	cortisol biosynthetic process	1/6	10/18866	0.0031765334125442	0.0497375533676426	0.0190816653610426	CACNA1H	1
BP	GO:1902645	tertiary alcohol biosynthetic process	1/6	10/18866	0.0031765334125442	0.0497375533676426	0.0190816653610426	CACNA1H	1
BP	GO:0032868	response to insulin	2/6	283/18866	0.00323209610756833	0.0497375533676426	0.0190816653610426	ATP6AP1/IRS2	2
BP	GO:0034650	cortisol metabolic process	1/6	11/18866	0.00349372373920565	0.0497375533676426	0.0190816653610426	CACNA1H	1
BP	GO:0035865	cellular response to potassium ion	1/6	11/18866	0.00349372373920565	0.0497375533676426	0.0190816653610426	CACNA1H	1
BP	GO:0051146	striated muscle cell differentiation	2/6	295/18866	0.0035065226943833	0.0497375533676426	0.0190816653610426	CACNA1H/SDC1	2
BP	GO:2001204	regulation of osteoclast development	1/6	12/18866	0.00381082995281257	0.0497375533676426	0.0190816653610426	ATP6AP1	1
BP	GO:0002903	negative regulation of B cell apoptotic process	1/6	13/18866	0.00412785207121114	0.0497375533676426	0.0190816653610426	IRS2	1
BP	GO:0006705	mineralocorticoid biosynthetic process	1/6	13/18866	0.00412785207121114	0.0497375533676426	0.0190816653610426	CACNA1H	1
BP	GO:0008212	mineralocorticoid metabolic process	1/6	13/18866	0.00412785207121114	0.0497375533676426	0.0190816653610426	CACNA1H	1
BP	GO:0034309	primary alcohol biosynthetic process	1/6	13/18866	0.00412785207121114	0.0497375533676426	0.0190816653610426	CACNA1H	1
BP	GO:2000344	positive regulation of acrosome reaction	1/6	13/18866	0.00412785207121114	0.0497375533676426	0.0190816653610426	CACNA1H	1
BP	GO:0071375	cellular response to peptide hormone stimulus	2/6	330/18866	0.00436770782546035	0.0497375533676426	0.0190816653610426	ATP6AP1/IRS2	2
BP	GO:0036295	cellular response to increased oxygen levels	1/6	14/18866	0.00444479011224275	0.0497375533676426	0.0190816653610426	ATP6AP1	1
BP	GO:0046321	positive regulation of fatty acid oxidation	1/6	14/18866	0.00444479011224275	0.0497375533676426	0.0190816653610426	IRS2	1
BP	GO:0046033	AMP metabolic process	1/6	15/18866	0.00476164409374769	0.0497375533676426	0.0190816653610426	NT5E	1
BP	GO:0046184	aldehyde biosynthetic process	1/6	15/18866	0.00476164409374769	0.0497375533676426	0.0190816653610426	CACNA1H	1
BP	GO:0060009	Sertoli cell development	1/6	15/18866	0.00476164409374769	0.0497375533676426	0.0190816653610426	SDC1	1
BP	GO:1903543	positive regulation of exosomal secretion	1/6	15/18866	0.00476164409374769	0.0497375533676426	0.0190816653610426	SDC1	1
BP	GO:1903960	negative regulation of anion transmembrane transport	1/6	15/18866	0.00476164409374769	0.0497375533676426	0.0190816653610426	IRS2	1
BP	GO:0035864	response to potassium ion	1/6	16/18866	0.00507841403356168	0.0497375533676426	0.0190816653610426	CACNA1H	1
BP	GO:0045725	positive regulation of glycogen biosynthetic process	1/6	16/18866	0.00507841403356168	0.0497375533676426	0.0190816653610426	IRS2	1
BP	GO:1903541	regulation of exosomal secretion	1/6	16/18866	0.00507841403356168	0.0497375533676426	0.0190816653610426	SDC1	1
BP	GO:1905516	positive regulation of fertilization	1/6	16/18866	0.00507841403356168	0.0497375533676426	0.0190816653610426	CACNA1H	1
BP	GO:0010038	response to metal ion	2/6	366/18866	0.00534675875748113	0.0497375533676426	0.0190816653610426	CACNA1H/SDC1	2
BP	GO:0044539	long-chain fatty acid import into cell	1/6	17/18866	0.00539509994951937	0.0497375533676426	0.0190816653610426	IRS2	1
BP	GO:0070875	positive regulation of glycogen metabolic process	1/6	17/18866	0.00539509994951937	0.0497375533676426	0.0190816653610426	IRS2	1
BP	GO:0140354	lipid import into cell	1/6	17/18866	0.00539509994951937	0.0497375533676426	0.0190816653610426	IRS2	1
BP	GO:0036035	osteoclast development	1/6	18/18866	0.00571170185945091	0.0497375533676426	0.0190816653610426	ATP6AP1	1
BP	GO:0060046	regulation of acrosome reaction	1/6	18/18866	0.00571170185945091	0.0497375533676426	0.0190816653610426	CACNA1H	1
BP	GO:0006704	glucocorticoid biosynthetic process	1/6	19/18866	0.00602821978118517	0.0497375533676426	0.0190816653610426	CACNA1H	1
BP	GO:0045780	positive regulation of bone resorption	1/6	19/18866	0.00602821978118517	0.0497375533676426	0.0190816653610426	ATP6AP1	1
BP	GO:0045956	positive regulation of calcium ion-dependent exocytosis	1/6	19/18866	0.00602821978118517	0.0497375533676426	0.0190816653610426	CACNA1H	1
BP	GO:0046852	positive regulation of bone remodeling	1/6	19/18866	0.00602821978118517	0.0497375533676426	0.0190816653610426	ATP6AP1	1
BP	GO:1990182	exosomal secretion	1/6	19/18866	0.00602821978118517	0.0497375533676426	0.0190816653610426	SDC1	1
BP	GO:0042692	muscle cell differentiation	2/6	390/18866	0.00605125070503202	0.0497375533676426	0.0190816653610426	CACNA1H/SDC1	2
BP	GO:1901653	cellular response to peptide	2/6	398/18866	0.0062951938926755	0.0497375533676426	0.0190816653610426	ATP6AP1/IRS2	2
BP	GO:0002902	regulation of B cell apoptotic process	1/6	20/18866	0.00634465373254667	0.0497375533676426	0.0190816653610426	IRS2	1
BP	GO:0031998	regulation of fatty acid beta-oxidation	1/6	20/18866	0.00634465373254667	0.0497375533676426	0.0190816653610426	IRS2	1
BP	GO:0097734	extracellular exosome biogenesis	1/6	20/18866	0.00634465373254667	0.0497375533676426	0.0190816653610426	SDC1	1
BP	GO:1902644	tertiary alcohol metabolic process	1/6	20/18866	0.00634465373254667	0.0497375533676426	0.0190816653610426	CACNA1H	1
BP	GO:0060008	Sertoli cell differentiation	1/6	21/18866	0.00666100373135858	0.0499933098603998	0.0191797855836566	SDC1	1
BP	GO:0140112	extracellular vesicle biogenesis	1/6	22/18866	0.00697726979543978	0.0499933098603998	0.0191797855836566	SDC1	1
BP	GO:0042451	purine nucleoside biosynthetic process	1/6	23/18866	0.00729345194260744	0.0499933098603998	0.0191797855836566	NT5E	1
BP	GO:0042455	ribonucleoside biosynthetic process	1/6	23/18866	0.00729345194260744	0.0499933098603998	0.0191797855836566	NT5E	1
BP	GO:0046129	purine ribonucleoside biosynthetic process	1/6	23/18866	0.00729345194260744	0.0499933098603998	0.0191797855836566	NT5E	1
BP	GO:0046135	pyrimidine nucleoside catabolic process	1/6	23/18866	0.00729345194260744	0.0499933098603998	0.0191797855836566	NT5E	1
BP	GO:1902001	fatty acid transmembrane transport	1/6	23/18866	0.00729345194260744	0.0499933098603998	0.0191797855836566	IRS2	1
BP	GO:0032891	negative regulation of organic acid transport	1/6	24/18866	0.00760955019067522	0.0499933098603998	0.0191797855836566	IRS2	1
BP	GO:0043434	response to peptide hormone	2/6	447/18866	0.00788754191357436	0.0499933098603998	0.0191797855836566	ATP6AP1/IRS2	2
BP	GO:0002053	positive regulation of mesenchymal cell proliferation	1/6	25/18866	0.00792556455745463	0.0499933098603998	0.0191797855836566	IRS2	1
BP	GO:0044282	small molecule catabolic process	2/6	452/18866	0.00805942900744567	0.0499933098603998	0.0191797855836566	NT5E/IRS2	2
BP	GO:0001783	B cell apoptotic process	1/6	26/18866	0.00824149506075345	0.0499933098603998	0.0191797855836566	IRS2	1
BP	GO:0006700	C21-steroid hormone biosynthetic process	1/6	26/18866	0.00824149506075345	0.0499933098603998	0.0191797855836566	CACNA1H	1
BP	GO:0008211	glucocorticoid metabolic process	1/6	26/18866	0.00824149506075345	0.0499933098603998	0.0191797855836566	CACNA1H	1
BP	GO:0030206	chondroitin sulfate biosynthetic process	1/6	26/18866	0.00824149506075345	0.0499933098603998	0.0191797855836566	CHPF	1
BP	GO:1903010	regulation of bone development	1/6	26/18866	0.00824149506075345	0.0499933098603998	0.0191797855836566	ATP6AP1	1
BP	GO:0045672	positive regulation of osteoclast differentiation	1/6	27/18866	0.00855734171837741	0.0499933098603998	0.0191797855836566	ATP6AP1	1
BP	GO:0050996	positive regulation of lipid catabolic process	1/6	27/18866	0.00855734171837741	0.0499933098603998	0.0191797855836566	IRS2	1
BP	GO:2000191	regulation of fatty acid transport	1/6	28/18866	0.00887310454812917	0.0499933098603998	0.0191797855836566	IRS2	1
BP	GO:0036296	response to increased oxygen levels	1/6	29/18866	0.00918878356780783	0.0499933098603998	0.0191797855836566	ATP6AP1	1
BP	GO:0080154	regulation of fertilization	1/6	29/18866	0.00918878356780783	0.0499933098603998	0.0191797855836566	CACNA1H	1
BP	GO:0034765	regulation of ion transmembrane transport	2/6	489/18866	0.00938475483636306	0.0499933098603998	0.0191797855836566	CACNA1H/IRS2	2
BP	GO:0005979	regulation of glycogen biosynthetic process	1/6	30/18866	0.00950437879521115	0.0499933098603998	0.0191797855836566	IRS2	1
BP	GO:0010962	regulation of glucan biosynthetic process	1/6	30/18866	0.00950437879521115	0.0499933098603998	0.0191797855836566	IRS2	1
BP	GO:0038111	interleukin-7-mediated signaling pathway	1/6	30/18866	0.00950437879521115	0.0499933098603998	0.0191797855836566	IRS2	1
BP	GO:0009154	purine ribonucleotide catabolic process	1/6	31/18866	0.00981989024813235	0.0499933098603998	0.0191797855836566	NT5E	1
BP	GO:0050650	chondroitin sulfate proteoglycan biosynthetic process	1/6	31/18866	0.00981989024813235	0.0499933098603998	0.0191797855836566	CHPF	1
BP	GO:0070229	negative regulation of lymphocyte apoptotic process	1/6	31/18866	0.00981989024813235	0.0499933098603998	0.0191797855836566	IRS2	1
BP	GO:1903792	negative regulation of anion transport	1/6	31/18866	0.00981989024813235	0.0499933098603998	0.0191797855836566	IRS2	1
BP	GO:0009164	nucleoside catabolic process	1/6	32/18866	0.0101353179443635	0.0499933098603998	0.0191797855836566	NT5E	1
BP	GO:0009261	ribonucleotide catabolic process	1/6	32/18866	0.0101353179443635	0.0499933098603998	0.0191797855836566	NT5E	1
BP	GO:0046320	regulation of fatty acid oxidation	1/6	32/18866	0.0101353179443635	0.0499933098603998	0.0191797855836566	IRS2	1
BP	GO:1903959	regulation of anion transmembrane transport	1/6	32/18866	0.0101353179443635	0.0499933098603998	0.0191797855836566	IRS2	1
CC	GO:0001518	voltage-gated sodium channel complex	1/6	17/19559	0.00520433574997714	0.0495309120722751	0.0217240842422259	CACNA1H	1
CC	GO:0033178	proton-transporting two-sector ATPase complex, catalytic domain	1/6	18/19559	0.00550976886764698	0.0495309120722751	0.0217240842422259	ATP6AP1	1
CC	GO:0034706	sodium channel complex	1/6	26/19559	0.00795042168542492	0.0495309120722751	0.0217240842422259	CACNA1H	1
CC	GO:0033176	proton-transporting V-type ATPase complex	1/6	27/19559	0.00825515201204585	0.0495309120722751	0.0217240842422259	ATP6AP1	1
