# Supplementary material for: Characterization of glucose metabolism in breast cancer to guide clinical therapy
Source: Front Surg. 2022 Sep 19;9:973410. doi: 10.3389/fsurg.2022.973410 (PMC9580338; doi:10.3389/fsurg.2022.973410)
Supplement: Supplementary file 3 [file Table2.xls]

ONTOLOGY	ID	Description	GeneRatio	BgRatio	pvalue	p.adjust	qvalue	geneID	Count
BP	GO:0030199	collagen fibril organization	6/135	55/18866	2.61034337704965e-06	0.00497531447665664	0.00458870888386623	COL11A1/MMP11/LOXL4/FOXC1/ACAN/COL11A2	6
BP	GO:0007422	peripheral nervous system development	6/135	77/18866	1.87701136915162e-05	0.0133889127952826	0.0123485306059104	MYOC/UGT8/SOX8/NCMAP/ERBB2/NTRK2	6
BP	GO:0030198	extracellular matrix organization	12/135	395/18866	2.74124399292416e-05	0.0133889127952826	0.0123485306059104	VIT/COL11A1/MMP11/LOXL4/ITGA11/MMP1/FOXC1/IBSP/ACAN/MMP7/COL11A2/COL10A1	12
BP	GO:0043062	extracellular structure organization	12/135	396/18866	2.80984528757242e-05	0.0133889127952826	0.0123485306059104	VIT/COL11A1/MMP11/LOXL4/ITGA11/MMP1/FOXC1/IBSP/ACAN/MMP7/COL11A2/COL10A1	12
CC	GO:0062023	collagen-containing extracellular matrix	12/136	427/19559	4.44308926345556e-05	0.0075088208552399	0.00668801857551732	MYOC/S100A8/VIT/COL11A1/SFRP1/LRRC15/ACAN/COL11A2/AMBP/COL10A1/S100A7/S100A9	12
MF	GO:0050786	RAGE receptor binding	3/111	11/18352	3.429962314878e-05	0.00811577133389729	0.00710822880992209	S100A8/S100A7/S100A9	3
MF	GO:0005539	glycosaminoglycan binding	8/111	232/18352	8.34304793594798e-05	0.00811577133389729	0.00710822880992209	EPYC/CEMIP/VIT/COL11A1/SFRP1/ACAN/AOC1/MMP7	8
MF	GO:0036041	long-chain fatty acid binding	3/111	15/18352	9.29286793957705e-05	0.00811577133389729	0.00710822880992209	S100A8/UCP1/S100A9	3
MF	GO:0048306	calcium-dependent protein binding	5/111	85/18352	0.00016505161683926	0.0108108809029715	0.00946875065025226	S100A7A/S100A8/CD177/S100A7/S100A9	5
