# Supplementary material for: Characterization of glucose metabolism in breast cancer to guide clinical therapy
Source: Front Surg. 2022 Sep 19;9:973410. doi: 10.3389/fsurg.2022.973410 (PMC9580338; doi:10.3389/fsurg.2022.973410)
Supplement: Supplementary file 4 [file Table3.xls]

#node1	node2	node1_string_id	node2_string_id	neighborhood_on_chromosome	gene_fusion	phylogenetic_cooccurrence	homology	coexpression	experimentally_determined_interaction	database_annotated	automated_textmining	combined_score
ACAN	MMP7	9606.ENSP00000387356	9606.ENSP00000260227	0	0	0	0	0.062	0.060	0.900	0.633	0.963
ACAN	MMP1	9606.ENSP00000387356	9606.ENSP00000322788	0	0	0	0	0	0.228	0.900	0.697	0.974
ACAN	COL10A1	9606.ENSP00000387356	9606.ENSP00000327368	0	0	0	0	0.090	0	0	0.848	0.856
CA3	CYP24A1	9606.ENSP00000285381	9606.ENSP00000216862	0	0	0	0	0	0	0	0.823	0.823
CACNA1H	CACNG6	9606.ENSP00000334198	9606.ENSP00000252729	0	0	0	0	0	0	0.720	0.145	0.750
CHGA	CHGB	9606.ENSP00000216492	9606.ENSP00000368244	0	0	0	0	0.407	0.788	0	0.875	0.982
COL11A1	SDC1	9606.ENSP00000359114	9606.ENSP00000370542	0	0	0	0	0	0	0.900	0.096	0.905
COL11A1	COL11A2	9606.ENSP00000359114	9606.ENSP00000363840	0	0	0.440	0.971	0.082	0	0.900	0.818	0.907
COL11A2	SDC1	9606.ENSP00000363840	9606.ENSP00000370542	0	0	0	0	0	0	0.900	0	0.900
CR2	SDC1	9606.ENSP00000356024	9606.ENSP00000370542	0	0	0	0	0	0	0	0.767	0.767
ERBB2	SDC1	9606.ENSP00000269571	9606.ENSP00000370542	0	0	0	0	0.135	0.270	0	0.623	0.741
ERBB2	PGAP3	9606.ENSP00000269571	9606.ENSP00000300658	0	0	0	0	0.778	0	0	0.505	0.885
FDCSP	ODAM	9606.ENSP00000318437	9606.ENSP00000379401	0	0	0	0	0.066	0	0	0.710	0.717
LRP2	SDC1	9606.ENSP00000263816	9606.ENSP00000370542	0	0	0	0	0	0	0.900	0.107	0.906
MMP1	MMP11	9606.ENSP00000322788	9606.ENSP00000215743	0	0	0	0.810	0	0	0.900	0.700	0.913
MMP1	MMP7	9606.ENSP00000322788	9606.ENSP00000260227	0	0	0.265	0.919	0.062	0.213	0.900	0.806	0.926
MMP1	SDC1	9606.ENSP00000322788	9606.ENSP00000370542	0	0	0	0	0.088	0	0.900	0.262	0.926
MMP11	MMP7	9606.ENSP00000215743	9606.ENSP00000260227	0	0	0.200	0.813	0	0	0.650	0.681	0.703
MMP7	SDC1	9606.ENSP00000260227	9606.ENSP00000370542	0	0	0	0	0	0	0.900	0.536	0.951
MSLN	PSCA	9606.ENSP00000372313	9606.ENSP00000301258	0	0	0	0	0.111	0	0	0.702	0.723
MYBPC1	TNNI2	9606.ENSP00000400908	9606.ENSP00000371331	0	0	0	0	0.509	0	0.600	0.594	0.913
MYOC	WIF1	9606.ENSP00000037502	9606.ENSP00000286574	0	0	0	0	0.062	0.165	0	0.735	0.775
S100A7	S100A7A	9606.ENSP00000357712	9606.ENSP00000357718	0	0	0	0.981	0.393	0	0.800	0.681	0.875
S100A8	S100A9	9606.ENSP00000357722	9606.ENSP00000357727	0	0	0	0.801	0.995	0.950	0.900	0.987	0.999
SFRP1	WIF1	9606.ENSP00000220772	9606.ENSP00000286574	0	0	0	0	0.079	0.066	0	0.807	0.819
SPRR1A	SPRR3	9606.ENSP00000357751	9606.ENSP00000330391	0	0	0	0.927	0.681	0	0.900	0.764	0.968
